# Supplementary material for: Photocurable Hydrogel Substrate—Better Potential Substitute on Bone-Marrow-Derived Dendritic Cells Culturing
Source: Materials (Basel). 2022 May 5;15(9):3322. doi: 10.3390/ma15093322 (PMC9104740; doi:10.3390/ma15093322)
Supplement: Supplementary file 1 [file materials-15-03322-s001.zip]

Archive with 1 entries (1 files):
- materials-1616076-supplementary.pdf
